# Supplementary material for: Evaluation of a conceptual framework for predicting navigation performance in virtual reality
Source: PLoS One. 2017 Sep 15;12(9):e0184682. doi: 10.1371/journal.pone.0184682 (PMC5600378; doi:10.1371/journal.pone.0184682)
Supplement: S2 Data — Transformed data ready for analysis in statistical software such as R or SPSS. (CSV) [file pone.0184682.s004.csv]

Participant	Gender	SBSOD	Rotate	Move	Rotate_with_Map	Move_with_Map	Rotate_from_Memory	Move_from_memory	Chase	Chase_with_map	Harris_Snow_ER	Snow_Sauer_ER	Sauer_Lynch_ER	Lynch_Harvey_ER	Harvey_Tobler_ER	Average_test_ER	Harris_Snow_time	Snow_Sauer_time	Sauer_Lynch_time	Lynch_Harvey_time	Harvey_Tobler_time	Average_test_time	Trigger_press1	Trigger_press2	Trigger_press3	egocentric	allocentric	distance	direction	perceptual	cognitive	static	dynamic	set1_factor1	set1_factor2	set1_factor3	set2_factor1	set2_factor2	set2_factor3	set3_factor1	set3_factor2
1	0	72	-.059215119	.06808216	.166861283	.125849571	-.054398781	.002701677	-.062440563	-.113421535	1.100114424	1.03944301	1.046554158	1.068098681	1.074465202	1.065735095	84.38000011	30.12999988	92.1500001	51.86000013	77.07999992	67.12000003	18	9	2	-.02104	.044825	.04915	.017766667	.017971429	-.02585	.0357	-.0586	.09222817	.10715756	.038064	-.16993567	-.11996804	.00168453	.28766834	-.11209744
2	1	87	.052919858	.066190946	-.036942353	.027108939	.024726841	.119246098	-.01654566	.112250228	1.076072787	1.052974491	1.154501213	1.049312803	1.13974721	1.094521701	79.38000011	32.23000002	102.97	59.55999994	66.81000018	68.19000006	36	26	23	.0493	.025625	.053125	.013566667	.0293	.07195	.036171429	.031933333	.11842791	-.08627219	.010065	.06561832	.09804823	.07436888	.10580885	.08801646
3	0	70	.105424649	-.107037289	-.088178806	-.076432871	-.038780243	-.058592501	-.119642114	-.022352333	1.130475274	1.155934382	1.033529734	1.075414404	1.059117342	1.090894227	74.93999982	26.86999989	89.27999997	53.79999995	66.35000014	62.24799995	9	3	1	-.04372	-.04675	-.0605	-.0072	-.044028571	-.0487	-.037657143	-.047333333	-.10333966	.04025228	.072956	.14201836	-.04365804	-.03656054	-.23910976	-.04425512
4	1	80	-.060533441	.029932808	.039062362	.01301079	.118968585	-.007317235	.270372001	.012169516	1.146449102	2.524090827	1.118421897	1.044659681	1.061607203	1.379045742	78.1500001	53.50999999	93.96000004	52.22000003	62.78999996	68.12600002	31	9	1	.0703	.016075	.0089	.032533333	.043442857	.05585	.019028571	.0942	.00323333	-.08850262	-.164944	-.07266278	.09341102	-.00455447	.0573327	.10124268
5	1	70	-.054149851	-.08166449	-.036593857	-.120003897	-.037761676	-.072438112	.190720911	.041865236	1.051360987	1.279529194	1.03487839	1.335396954	1.029156139	1.146064333	69.57000017	32.74000001	86.80999994	65.16999984	62.57999992	63.37399998	26	11	1	-.01106	-.028675	-.068525	-.042833333	-.008542857	-.0551	-.057514286	.077533333	-.14599316	-.000204	-.116327	-.00999367	.00313084	-.04517036	-.22586477	-.0042182
6	1	82	-.047215171	.097605749	-.090039835	-.091869614	.111212095	-.101309768	.127397461	.039316457	1.077672683	1.118456106	1.046568179	1.313332691	1.442792258	1.199764384	74.05999994	32.17000008	91.80999994	63.95000005	91.01999998	70.602	29	3	2	.03754	-.03565	-.0239	-.008666667	.005028571	.00495	-.017371429	.055566667	-.14990624	-.09996034	-.077714	.0358946	.10728118	-.06320107	-.15304998	.11163656
7	0	78	-.060464071	-.048151451	-.059693564	-.018864362	.002322474	.048571393	-.035551415	.083310994	1.029203036	1.043089807	1.060241801	1.035020641	1.037214059	1.040953869	74.16000009	25.27999997	86.5	53.83999991	63.11999989	60.57999997	25	12	14	-.01868	.001175	-.004625	-.0393	-.019942857	.02545	-.019485714	.0159	.02686257	-.05309407	.021716	.00324526	.06132923	.03032154	-.06551399	.05265918
8	1	47	-.059351565	.130254464	.126302412	-.001136965	-.03368071	.050565046	-.050086567	-.066070513	1.038591628	1.106100913	1.049244359	1.075017737	1.145103138	1.082811555	77.39999986	26.66000009	85.82000017	49.83999991	66.5	61.24400001	41	12	6	.00754	.014775	.04495	.011066667	.011414286	.00845	.030428571	-.038733333	.04125671	.06381557	.030561	-.13888359	-.07134481	.03156934	.21495908	-.06690978
9	0	77	.151988717	-.047859134	-.103884764	-.0511775	.008683928	-.028715303	.060678732	.103656438	1.071800061	1.052142838	1.04313967	1.028463459	1.037344282	1.046578062	76.19000006	28.77999997	90.35000014	53.06000018	63.99000001	62.47400007	23	9	2	.02896	-.01285	-.03195	.018933333	.0162	-.01	-.010142857	.0548	-.06047019	-.07006743	-.037027	.18691037	.08050147	-.01790593	-.17612366	.07015582
10	1	92	.090327195	-.055330849	-.087954221	-.075451171	.044915152	-.12241367	-.073036988	-.022652383	1.141721801	1.284106713	1.038193885	1.053873762	1.072060401	1.117991313	78.08000016	28.3499999	87.05999994	50.9000001	62.94000006	61.46600003	29	31	19	-.0231	-.04655	-.0633	.015733333	-.032028571	-.03875	-.029428571	-.0319	-.15570731	-.01650325	.04453	.13122675	.01567953	-.07636536	-.24504173	.0215341
11	0	70	-.054604625	.000964033	.050256777	-.007639539	-.076347253	-.038736101	-.055321701	-.109612284	1.051098623	1.064928922	1.213019438	1.099600496	1.11607165	1.108943826	77.17000008	27.91000009	101.3999999	54.03999996	70.68999982	66.24199996	17	6	1	-.04478	-.016725	-.011325	-.026866667	-.025114286	-.0575	-.017985714	-.054966667	-.03759211	.11970545	.033733	-.07711119	-.13282681	-.02414493	.01226663	-.1270395
12	1	73	.167605578	-.072332872	-.108198676	-.059594012	-.029166052	-.008119905	-.069443507	-.10093051	1.070929994	1.111293916	1.052687932	1.088162705	1.047073753	1.07402966	78.47999978	26.58999991	88.55999994	50.55999994	61.67000008	61.17199993	23	12	8	-.00228	-.067175	-.035	.010066667	-.034685714	-.01865	-.015685714	-.056766667	-.04936217	.0822815	.042334	.20120426	-.09308074	-.00505359	-.18930295	-.0846048
13	0	69	-.063516871	.023077289	.190985662	.302387809	-.063985254	.074475243	.10840029	-.075931225	1.073908545	1.059228099	1.091190351	1.106944298	1.058207636	1.077895786	78.2900002	22.52999997	91.3499999	54.5999999	65.24000001	62.402	36	9	6	.0157	.104375	.1	.021166667	.069357143	.00525	.066214286	.010833333	.27820877	.09049094	-.066124	-.19148105	-.09992594	.04648055	.47206303	-.09677416
14	0	66	.016095101	-.033394247	-.09048502	-.13368904	.011239303	.04113536	-.062733556	-.073708632	1.084933962	1.124372585	1.203745635	1.055867904	1.076745662	1.10913315	77.8900001	28.42000008	100.1699998	52.73000002	64.56999993	64.75599999	10	2	0	-.00554	-.074475	-.0315	-.021066667	-.053985714	.02615	-.027028571	-.045466667	-.06148562	.03797146	.038247	.0808736	-.04484462	.02564229	-.18299063	-.03615864
15	0	89	-.007336649	.078623719	.105596111	.056163053	.082703427	.07854621	-.0232843	.287585463	1.112166447	1.327760128	1.174255972	1.111315785	1.125661039	1.170231874	78.91999984	33.21000004	98.41999984	56.32999992	70.33999991	67.44399991	19	20	23	.04184	.11235	.053325	.060333333	.071057143	.0806	.056328571	.0881	.10542551	-.23417017	.014213	-.08627533	.26493521	.04897615	.23104906	.24073518
16	0	69	-.059641002	-.041768905	-.110434089	.07880708	-.016611516	.030724745	-.055453825	.050588505	1.056164845	1.219052256	1.222780809	1.1782186	1.026755861	1.140594474	69.91999984	27.97000003	100.98	57.55999994	57.88000011	62.86199999	16	12	4	-.02856	.00475	.016925	-.0622	-.0197	.00705	-.016985714	-.001633333	.08187427	-.02000818	.033855	.04283212	.02444906	.01915373	-.03218102	.01780212
17	0	90	-.008150122	-.026897594	.175219173	.067498516	.0060672	-.043664074	-.085726212	.006958147	1.071918499	1.087513635	1.384651539	1.137037774	1.069503107	1.150124911	74.31999993	26.88000011	129.6700001	55.76000023	65.07999992	70.34200006	31	23	7	-.03168	.062425	-.000775	.0577	.018414286	-.0188	.024285714	-.026233333	.01197242	-.00848003	.052277	-.14038306	.00935635	-.02726443	.15845483	.00908082
18	0	68	.069540924	.095255336	.024325949	.068255097	.027778899	.08977675	-.065474355	.018957741	1.059434486	1.054901735	1.163333815	1.256264786	1.040550461	1.114897057	79.53999996	27.5	102.9400001	68.98000002	68.42000008	69.47600002	12	5	1	.04338	.0279	.06335	.040533333	.030128571	.0588	.053571429	-.0155	.12346981	-.03066574	.039955	.03029306	.0333951	.05602622	.1911985	.03350956
19	1	75	-.05330086	-.007503402	-.020621928	-.00432675	-.083212323	-.026437033	.115407907	-.044696558	1.090328416	1.414819929	1.776973735	1.205524934	1.202316089	1.337992621	77.54999995	30.75999999	166.1999998	58.97000003	70.6400001	80.82399998	23	12	3	-.011	-.0174	-.00955	-.052366667	-.002142857	-.0548	-.0279	.023566667	-.02501155	.08425238	-.070394	-.02172287	-.09122882	-.01647096	-.04136885	-.09286312
20	1	48	-.066422679	-.068046273	-.045582616	-.098895134	-.004674095	-.027998822	-.098236537	-.127282751	1.091618582	1.121396127	1.034805745	1.255106768	1.090795519	1.118744548	78.07999992	27.91000009	85.84000015	58.70000005	63.71000004	62.84800005	29	16	8	-.05306	-.06795	-.048725	-.0389	-.072057143	-.01635	-.044514286	-.075166667	-.09400837	.08194519	.059902	-.01174432	-.09456723	-.0174692	-.18004822	-.08140846
