# Supplementary material for: Evaluation of a conceptual framework for predicting navigation performance in virtual reality
Source: PLoS One. 2017 Sep 15;12(9):e0184682. doi: 10.1371/journal.pone.0184682 (PMC5600378; doi:10.1371/journal.pone.0184682)
Supplement: S1 Code — Code used for data processing in Matlab. (ZIP) [file pone.0184682.s005.zip]

Archive with 15 entries (15 files):
- S1_Code_Matlab/ambler_wireframe.png
- S1_Code_Matlab/analyse.m
- S1_Code_Matlab/cleanData.m
- S1_Code_Matlab/computeCityIndicators.m
- S1_Code_Matlab/computeCorrelations.m
- S1_Code_Matlab/computeError.m
- S1_Code_Matlab/computeSphereIndicators.m
- S1_Code_Matlab/computeValueAtT.m
- S1_Code_Matlab/extractData.m
- S1_Code_Matlab/finalScript.m
- S1_Code_Matlab/preprocessData.m
- S1_Code_Matlab/processExperimentData.m
- S1_Code_Matlab/recomputeData.m
- S1_Code_Matlab/sensorTableData.mat
- S1_Code_Matlab/splitData.m
