# Supplementary material for: Evaluation of a conceptual framework for predicting navigation performance in virtual reality
Source: PLoS One. 2017 Sep 15;12(9):e0184682. doi: 10.1371/journal.pone.0184682 (PMC5600378; doi:10.1371/journal.pone.0184682)
Supplement: S1 Code — Code used for data processing in Matlab. (ZIP) [file pone.0184682.s005.zip › S1_Code_Matlab/analyse.m]

function [ results  ] = analyse( sInds, cInds,names,taskNames )
%% Analyse the participants performance
% Input:
%       sInds: Struct       - Spheres indicators
%       CInds: Struct       - City Indicators
%       names: Vector       - Participants' ids
%       taskNames: Vector   - Name of tasks
%
% Output:
%       results: Struct    - Sphere tasks error scores per participant and 
%                            city path optimality
    len = length(names);
    for i=1:len
        tasks = sInds.(names{i}).tasks(1,:);
        errorTerms=zeros(39,5);
        eTIdx = 1;
        %% For each task collect the trials
        for j=1:8
            idx = find(tasks==(j-1));
            for k=idx
                section = ['sec' num2str(k)];
                len_M = length(sInds.(names{i}).(section).movementError);
                len_T = length(sInds.(names{i}).(section).turningError);
                errorTerms(eTIdx,1) = j;
                if len_M > 0
                    errorTerms(eTIdx,2) = sum(sInds.(names{i}).(section).movementError)/len_M;
                else
                    errorTerms(eTIdx,2) = 0;
                end
                if len_M > 0
                    errorTerms(eTIdx,3) = sum(sInds.(names{i}).(section).turningError)/len_T;
                else
                    errorTerms(eTIdx,3) = 0;
                end
                errorTerms(eTIdx,4) = sInds.(names{i}).(section).distance;
                errorTerms(eTIdx,5) = sInds.(names{i}).(section).orientation;
                eTIdx = eTIdx+1;
            end
        end
        results.(names{i}).sphereMeasures = errorTerms;
        results.(names{i}).cityMeasures = [cInds.(names{i}).tasks(1,:)',cInds.(names{i}).distance,cInds.(names{i}).triggers];
    end

end
