# Supplementary material for: Evaluation of a conceptual framework for predicting navigation performance in virtual reality
Source: PLoS One. 2017 Sep 15;12(9):e0184682. doi: 10.1371/journal.pone.0184682 (PMC5600378; doi:10.1371/journal.pone.0184682)
Supplement: S1 Code — Code used for data processing in Matlab. (ZIP) [file pone.0184682.s005.zip › S1_Code_Matlab/cleanData.m]

function data = cleanData( participants,names )
%% Clean Data removes artefacts from logging
% Non-relevant data is removed from the logged data to facilitate
% processing. For example the training phase of the sphere tasks.
%
% Input:
%       participants: Struct  - Sensor data sorted by participant
%       names: Vector         - List of participant ids.
%
% Output:
%       data: Struct          - contains cleaned sensor data split by tasks
%                               and sorted by participants.
 len = length(names);
 for i=1:len  
    %% City Clean up
    
    
    % Rename city tasks to comply with the ordering
    % {'Lynch Station';	'Harris Hall';	'Harvey House';	'Snow Church';	'Sauer Center';	'Tobler Museum';	'Starting Location'}
    % old schema was Sauer Lynch Harvey Harris Snow Tobler  
    tasks = participants.(names{i}).city.tasks;
    mapping = [1 3 2 4 0 5];
    for j = 1:6
        idx = tasks(1,:) == mapping(j);
        participants.(names{i}).city.tasks(1,idx) = j;
    end
    
    % The last city path contains also the path of the training for Part 2.
    % The movement during the training is removed.
    sec24 = participants.(names{i}).city.position.sec24;
    distOriginSq = sec24(1,:).^2+sec24(3,:).^2;
    indSplit = find(distOriginSq<0.15);
    if length(indSplit)>1
        lenInd = length(indSplit);
        secondPart = distOriginSq<800;
        for j=1:lenInd
            if secondPart(indSplit(j):end)>0
                indSplit = indSplit(j);
                break;
            else
                continue;
            end
        end
    end
    city = participants.(names{i}).city;
    
    
    
    time = participants.(names{i}).city.position.sec24(4,indSplit);
    city.position.sec24 = city.position.sec24(:,1:indSplit-1);
    city.orientation.sec24 = city.orientation.sec24(:,find(city.orientation.sec24(2,:)<time));
    city.trigger.sec24 = city.trigger.sec24(:,find(city.trigger.sec24(2,:)<time));
    
    %% Sphere Tasks Clean Up
    
    spheres.tasks = participants.(names{i}).spheres.tasks(:,1:end-1);
    
    for j=1:39
        %remove actions happening in the pause
        task = spheres.tasks(1,j);
        section = ['sec' num2str(j)];
        prior_section = ['sec' num2str(j-1)];
        
%         if strcmp(names{i},'p634') && strcmp(section,'sec38')
%             a = 1
%         end
        
        time = participants.(names{i}).spheres.pause.(section)(2,2);
        orientation = participants.(names{i}).spheres.orientation.(section)(:,participants.(names{i}).spheres.orientation.(section)(2,:)>time);
        if isempty(orientation)
            orientation = participants.(names{i}).spheres.orientation.(section)(:,end);
        end
        orientation(1,:) = -(orientation(1,:)-90);
        idx = orientation(1,:) > 180;
        orientation(1,idx)= orientation(1,idx)-360;
        idx = orientation(1,:) < -180;
        orientation(1,idx)= orientation(1,idx)+360;
        spheres.orientation.(section) = orientation;
        spheres.trigger.(section) = participants.(names{i}).spheres.trigger.(section)(:,participants.(names{i}).spheres.trigger.(section)(2,:)>time);
        spheres.trigger.(section) = spheres.trigger.(section)(:,1:2:end);
        
        spheres.position.(section) = participants.(names{i}).spheres.position.(section)(:,participants.(names{i}).spheres.position.(section)(4,:)>time);
        marker = participants.(names{i}).spheres.marker.(section)(:,participants.(names{i}).spheres.marker.(section)(4,:)>time);
        
        if isempty(marker)
            marker = participants.(names{i}).spheres.marker.(section)(:,end);
        end
        
        spheres.marker.(section) = marker;
        spheres.pause.(section) = participants.(names{i}).spheres.pause.(section);
        
        %clean up position
        if isempty(spheres.position.(section))
            if j==1
                spheres.position.(section) = [0;1.2;0;time];
            else
                spheres.position.(section) =[spheres.position.(prior_section)(1:3,end);time];
            end
        end
        
        if task== 0 || task == 1 || task == 4 % the look at tasks
            [x,y,~,~] =circfit(marker(1,:),marker(3,:));
            spheres.position.(section) = [x;1.2;y;time];
        end
        
        %clean up spheres
        idx_s = 1;
        idx_e = size(participants.(names{i}).spheres.sphere.(section),2);
        if idx_e>1
            k = 1;
            if  participants.(names{i}).spheres.sphere.(section)(4,k) == participants.(names{i}).spheres.sphere.(section)(4,k+1)
                k=k+1;
                idx_s = k;
            end
        end
        if task == 4
            spIndx = [idx_s idx_e];
        elseif task < 6
            spIndx = idx_s;
        else
            if sum((participants.(names{i}).spheres.sphere.(section)(1:3,1)-participants.(names{i}).spheres.sphere.(section)(1:3,2)).^2)>0.26
                idx_s = idx_s+1;
            end
            spIndx = idx_s:idx_e;
        end
        spheres.sphere.(section) = participants.(names{i}).spheres.sphere.(section)(:,spIndx);
        
    end
    data.(names{i}).city = city;
    data.(names{i}).spheres = spheres;
    
    for j=1:39
        drawParticipantTask(spheres,j);
    end
    
 end
end

function   [xc,yc,R,a] = circfit(x,y)
%
%   [xc yx R] = circfit(x,y)
%
%   fits a circle  in x,y plane in a more accurate
%   (less prone to ill condition )
%  procedure than circfit2 but using more memory
%  x,y are column vector where (x(i),y(i)) is a measured point
%
%  result is center point (yc,xc) and radius R
%  an optional output is the vector of coeficient a
% describing the circle's equation
%
%   x^2+y^2+a(1)*x+a(2)*y+a(3)=0
%
%  By:  Izhak bucher 25/oct /1991, 
    x=x(:); y=y(:);
   a=[x y ones(size(x))]\[-(x.^2+y.^2)];
   xc = -.5*a(1);
   yc = -.5*a(2);
   R  =  sqrt((a(1)^2+a(2)^2)/4-a(3));
end
