# Supplementary material for: Evaluation of a conceptual framework for predicting navigation performance in virtual reality
Source: PLoS One. 2017 Sep 15;12(9):e0184682. doi: 10.1371/journal.pone.0184682 (PMC5600378; doi:10.1371/journal.pone.0184682)
Supplement: S1 Code — Code used for data processing in Matlab. (ZIP) [file pone.0184682.s005.zip › S1_Code_Matlab/computeCityIndicators.m]

function indicators = computeCityIndicators( participants,names,locations,locationNames,locationVisibility,optimalDistances )
%% Compute performance in city
% Input:
%       participants: Struct        - Sensor data sorted by participant
%       names: Vector               - List of participant ids.
%       locations: Vector           - Coordinates of goal locations.
%       locationNames: Vector       - Names of goal locations
%       locationVisibility: Matrix  - Line of sight between locations
%       optimalDistances: Matrix    - Optimal distance between locations
%
% Output:
%       indicators: Struct    - Participant performance in the city
%                               tasks.
%
    len = length(names);
    img = imread('ambler_wireframe.png', 'png');
    min_x = -583;
    max_x = 567;
    min_y = -282;
    max_y = 333;
    imagesc([min_x max_x], [min_y max_y],flipud(img));
    hold on;
    a = [];
    for i=1:len
        
        %% Spheres
        position = participants.(names{i}).city.position;
        tasks = participants.(names{i}).city.tasks;
        triggers = participants.(names{i}).city.trigger;
        
        axis([-150 300 -100 200]);
        scatter(locations(:,1),locations(:,2),'g');
        indicators.(names{i}).distance = zeros(24,4);
        indicators.(names{i}).triggers = zeros(24,1);
        
        indicators.(names{i}).completionTime = zeros(24,1);
        for j=1:24
            section = ['sec' num2str(j)];
            %next_section = ['sec' num2str(j+1)];
            
            indicators.(names{i}).completionTime(j) = position.(section)(4,end) - position.(section)(4,1);
            
            if j == 1
                titleString = ['-1 to ' num2str(tasks(1,j))];
                from = 7;
                to = tasks(1,j);
            else
                titleString = [num2str(tasks(1,j-1)) ' to ' num2str(tasks(1,j))];
                from = tasks(1,j-1);
                to = tasks(1,j);
            end
            optDist = optimalDistances(to,from);
            visible = locationVisibility(to,from);
            
            distWalked = sum(sqrt(sum([diff(position.(section)(1,:)); diff(position.(section)(3,:))].^2,1)));
                        
            indicators.(names{i}).distance(j,:) = [distWalked /optDist distWalked optDist visible];
            if distWalked /optDist < 1 && from == 6
                plot(position.(section)(1,:),position.(section)(3,:),'r')
                title(titleString);
                axis([-125 275 -75 175]);
                
                a = [a position.(section)([1 3],end)];
            
                
            elseif from == 6
                plot(position.(section)(1,:),position.(section)(3,:),'b')
                
                a = [a position.(section)([1 3],end)];
            end
            
            indicators.(names{i}).triggers(j) = size(triggers.(section),2);
        end
        indicators.(names{i}).tasks = tasks;
    end
end
