# Supplementary material for: Evaluation of a conceptual framework for predicting navigation performance in virtual reality
Source: PLoS One. 2017 Sep 15;12(9):e0184682. doi: 10.1371/journal.pone.0184682 (PMC5600378; doi:10.1371/journal.pone.0184682)
Supplement: S1 Code — Code used for data processing in Matlab. (ZIP) [file pone.0184682.s005.zip › S1_Code_Matlab/computeCorrelations.m]

function correlations = computeCorrelations(resultingParameters,names,taskNames,locationNames )
%% Computes Task Correlations and z-scores
% Input:
%       resultingParameters: Struct     - Spheres indicators
%       names: Vector                   - Participants' ids
%       taskNames: Vector               - Name of tasks
%       locationNames:                  - Name of locations
%
% Output:
%       correlations: Struct    - Correlations and z-scores.
    len = length(names);
    correlations.data.b = zeros(len, 4);
    for i=1:len
        indices = resultingParameters.(names{i}).cityMeasures(1:end,5);
        ratio = resultingParameters.(names{i}).cityMeasures(1:end,2);
        ratioVisible = resultingParameters.(names{i}).cityMeasures(logical(indices),2);
        ratioNotVisible = resultingParameters.(names{i}).cityMeasures(~logical(indices),2);
        scale = sum(indices(1:6));
        inverseScale = 6-scale;
        if scale == 0
            scale = 1;
        elseif scale == 6
            inverseScale = 1;
        end
        correlations.data.b(i,1) = sum(ratio(1:6));
        correlations.data.bV(i,1) = sum(ratio(1:6) .* indices(1:6))/scale;
        correlations.data.bNV(i,1) = sum(ratio(1:6) .* (1-indices(1:6)))/inverseScale;
        
        scale = sum(indices(7:12));
        inverseScale = 6-scale;
        if scale == 0
            scale = 1;
        elseif scale == 6
            inverseScale = 1;
        end
        correlations.data.b(i,2) = sum(ratio(7:12));
        correlations.data.bV(i,2) = sum(ratio(7:12) .* indices(7:12))/scale;
        correlations.data.bNV(i,2) = sum(ratio(7:12) .* (1-indices(7:12)))/inverseScale;
        
        scale = sum(indices(13:18));
        inverseScale = 6-scale;
        if scale == 0
            scale = 1;
        elseif scale == 6
            inverseScale = 1;
        end
        correlations.data.b(i,3) = sum(ratio(13:18));
        correlations.data.bV(i,3) = sum(ratio(13:18) .* indices(1:6))/scale;
        correlations.data.bNV(i,3) = sum(ratio(13:18) .* (1-indices(1:6)))/inverseScale;
        
        scale = sum(indices(19:24));
        inverseScale = 6-scale;
        if scale == 0
            scale = 1;
        elseif scale == 6
            inverseScale = 1;
        end
        correlations.data.b(i,4) = sum(ratio(19:24));
        correlations.data.bV(i,4) = sum(ratio(19:24) .* indices(1:6))/scale;
        correlations.data.bNV(i,4) = sum(ratio(19:24) .* (1-indices(1:6)))/inverseScale;
        
        %% Compute participant's avg per task
        
        data = resultingParameters.(names{i}).sphereMeasures;
        intermediate.(names{i}).t1bar = computeAvgOfTask(data,1);
        intermediate.(names{i}).t2bar = computeAvgOfTask(data,2);
        intermediate.(names{i}).t3bar = computeAvgOfTask(data,3);
        intermediate.(names{i}).t4bar = computeAvgOfTask(data,4);
        intermediate.(names{i}).t5bar = computeAvgOfTask(data,5);
        intermediate.(names{i}).t6bar = computeAvgOfTask(data,6);
        intermediate.(names{i}).t7bar = computeAvgOfTask(data,7);
        intermediate.(names{i}).t8bar = computeAvgOfTask(data,8);
        
        %% Compute non-combined error
        
        intermediate.(names{i}).t1bar2 = computeAvgOfTask2(data,1);
        intermediate.(names{i}).t2bar2 = computeAvgOfTask2(data,2);
        intermediate.(names{i}).t3bar2 = computeAvgOfTask2(data,3);
        intermediate.(names{i}).t4bar2 = computeAvgOfTask2(data,4);
        intermediate.(names{i}).t5bar2 = computeAvgOfTask2(data,5);
        intermediate.(names{i}).t6bar2 = computeAvgOfTask2(data,6);
        intermediate.(names{i}).t7bar2 = computeAvgOfTask2(data,7);
        intermediate.(names{i}).t8bar2 = computeAvgOfTask2(data,8);
    end
    intermediate.t1bar = 0;
    intermediate.t2bar = 0;
    intermediate.t3bar = 0;
    intermediate.t4bar = 0;
    intermediate.t5bar = 0;
    intermediate.t6bar = 0;
    intermediate.t7bar = 0;
    intermediate.t8bar = 0;
    
    
    intermediate.t1bar2 = zeros(1,4);
    intermediate.t2bar2 = zeros(1,4);
    intermediate.t3bar2 = zeros(1,4);
    intermediate.t4bar2 = zeros(1,4);
    intermediate.t5bar2 = zeros(1,4);
    intermediate.t6bar2 = zeros(1,4);
    intermediate.t7bar2 = zeros(1,4);
    intermediate.t8bar2 = zeros(1,4);
    
    %% Compute avg over all participants per task
    for i=1:len
        intermediate.t1bar = intermediate.t1bar + intermediate.(names{i}).t1bar;
        intermediate.t2bar = intermediate.t2bar + intermediate.(names{i}).t2bar;
        intermediate.t3bar = intermediate.t3bar + intermediate.(names{i}).t3bar;
        intermediate.t4bar = intermediate.t4bar + intermediate.(names{i}).t4bar;
        intermediate.t5bar = intermediate.t5bar + intermediate.(names{i}).t5bar;
        intermediate.t6bar = intermediate.t6bar + intermediate.(names{i}).t6bar;
        intermediate.t7bar = intermediate.t7bar + intermediate.(names{i}).t7bar;
        intermediate.t8bar = intermediate.t8bar + intermediate.(names{i}).t8bar;
        
        intermediate.t1bar2 = intermediate.t1bar2 + intermediate.(names{i}).t1bar2;
        intermediate.t2bar2 = intermediate.t2bar2 + intermediate.(names{i}).t2bar2;
        intermediate.t3bar2 = intermediate.t3bar2 + intermediate.(names{i}).t3bar2;
        intermediate.t4bar2 = intermediate.t4bar2 + intermediate.(names{i}).t4bar2;
        intermediate.t5bar2 = intermediate.t5bar2 + intermediate.(names{i}).t5bar2;
        intermediate.t6bar2 = intermediate.t6bar2 + intermediate.(names{i}).t6bar2;
        intermediate.t7bar2 = intermediate.t7bar2 + intermediate.(names{i}).t7bar2;
        intermediate.t8bar2 = intermediate.t8bar2 + intermediate.(names{i}).t8bar2;
    end
    intermediate.t1bar = intermediate.t1bar / len;
    intermediate.t2bar = intermediate.t2bar / len;
    intermediate.t3bar = intermediate.t3bar / len;
    intermediate.t4bar = intermediate.t4bar / len;
    intermediate.t5bar = intermediate.t5bar / len;
    intermediate.t6bar = intermediate.t6bar / len;
    intermediate.t7bar = intermediate.t7bar / len;
    intermediate.t8bar = intermediate.t8bar / len;
    
    intermediate.t1bar2 = intermediate.t1bar2 / len;
    intermediate.t2bar2 = intermediate.t2bar2 / len;
    intermediate.t3bar2 = intermediate.t3bar2 / len;
    intermediate.t4bar2 = intermediate.t4bar2 / len;
    intermediate.t5bar2 = intermediate.t5bar2 / len;
    intermediate.t6bar2 = intermediate.t6bar2 / len;
    intermediate.t7bar2 = intermediate.t7bar2 / len;
    intermediate.t8bar2 = intermediate.t8bar2 / len;
    
    %% Compute Deviation from participant mean to all partipants mean
    meanDiffs = zeros(len,8); %rows are participants, columns are tasks
    stds = zeros(len,8); %rows are participants, columns are tasks
    
    meanDiffs2 = zeros(len,4,8); %rows are participants, columns are tasks
    stds2 = zeros(len,4,8); %rows are participants, columns are tasks
    for i=1:len
        meanDiffs(i,1) = intermediate.(names{i}).t1bar - intermediate.t1bar;
        meanDiffs(i,2) = intermediate.(names{i}).t2bar - intermediate.t2bar;
        meanDiffs(i,3) = intermediate.(names{i}).t3bar - intermediate.t3bar;
        meanDiffs(i,4) = intermediate.(names{i}).t4bar - intermediate.t4bar;
        meanDiffs(i,5) = intermediate.(names{i}).t5bar - intermediate.t5bar;
        meanDiffs(i,6) = intermediate.(names{i}).t6bar - intermediate.t6bar;
        meanDiffs(i,7) = intermediate.(names{i}).t7bar - intermediate.t7bar;
        meanDiffs(i,8) = intermediate.(names{i}).t8bar - intermediate.t8bar;

        meanDiffs2(i,:,1) = intermediate.(names{i}).t1bar2 - intermediate.t1bar2;
        meanDiffs2(i,:,2) = intermediate.(names{i}).t2bar2 - intermediate.t2bar2;
        meanDiffs2(i,:,3) = intermediate.(names{i}).t3bar2 - intermediate.t3bar2;
        meanDiffs2(i,:,4) = intermediate.(names{i}).t4bar2 - intermediate.t4bar2;
        meanDiffs2(i,:,5) = intermediate.(names{i}).t5bar2 - intermediate.t5bar2;
        meanDiffs2(i,:,6) = intermediate.(names{i}).t6bar2 - intermediate.t6bar2;
        meanDiffs2(i,:,7) = intermediate.(names{i}).t7bar2 - intermediate.t7bar2;
        meanDiffs2(i,:,8) = intermediate.(names{i}).t8bar2 - intermediate.t8bar2;
    end
    for i=1:len
        stds(i,1) = intermediate.(names{i}).t1bar;
        stds(i,2) = intermediate.(names{i}).t2bar;
        stds(i,3) = intermediate.(names{i}).t3bar;
        stds(i,4) = intermediate.(names{i}).t4bar;
        stds(i,5) = intermediate.(names{i}).t5bar;
        stds(i,6) = intermediate.(names{i}).t6bar;
        stds(i,7) = intermediate.(names{i}).t7bar;
        stds(i,8) = intermediate.(names{i}).t8bar;
        
        stds2(i,:,1) = intermediate.(names{i}).t1bar2;
        stds2(i,:,2) = intermediate.(names{i}).t2bar2;
        stds2(i,:,3) = intermediate.(names{i}).t3bar2;
        stds2(i,:,4) = intermediate.(names{i}).t4bar2;
        stds2(i,:,5) = intermediate.(names{i}).t5bar2;
        stds2(i,:,6) = intermediate.(names{i}).t6bar2;
        stds2(i,:,7) = intermediate.(names{i}).t7bar2;
        stds2(i,:,8) = intermediate.(names{i}).t8bar2;
        
    end
    
    task_stds = std(stds);
    
    taskSd = sqrt(sum(meanDiffs).^2/len);
    taskSd2 = sqrt(sum(meanDiffs2).^2/len);
    correlations.data.Z = meanDiffs - repmat(taskSd,len,1);
    correlations.data.Z2 = meanDiffs2 - repmat(taskSd2,len,1);
    correlations.data.ZCogPer = [sum(correlations.data.Z(:,1:4),2)/4,sum(correlations.data.Z(:,5:6),2)/2];
    
    correlations.r = corr(correlations.data.Z,correlations.data.b);
    correlations.rV = corr(correlations.data.Z,correlations.data.bV);
    correlations.rNV = corr(correlations.data.Z,correlations.data.bNV);
    
    correlations.rCogPer = corr(correlations.data.ZCogPer,correlations.data.b);
    correlations.rCogPerV = corr(correlations.data.ZCogPer,correlations.data.bV);
    correlations.rCogPerNV = corr(correlations.data.ZCogPer,correlations.data.bNV);
    correlations.rowNames = taskNames;
end

function avg = computeAvgOfTask(data,i)
    idx = data(1:end,1)==i;
    block = data(idx,2:end);
    if block(1,1)==0
        avg = sum(sum(block,2)/2)/length(block);
    else
        avg = sum(sum(block,2)/4)/length(block);
    end
end

function errors = computeAvgOfTask2(data,i)
    idx = data(1:end,1)==i;
    errors = sum(data(idx,2:end));
end
