# Supplementary material for: Evaluation of a conceptual framework for predicting navigation performance in virtual reality
Source: PLoS One. 2017 Sep 15;12(9):e0184682. doi: 10.1371/journal.pone.0184682 (PMC5600378; doi:10.1371/journal.pone.0184682)
Supplement: S1 Code — Code used for data processing in Matlab. (ZIP) [file pone.0184682.s005.zip › S1_Code_Matlab/computeError.m]

function error = computeError( pos, mar, or, sphere, trigger )
%% Computes the error according the procedure laid out in the paper
% Input:
%       pos: Matrix     - Participant's position
%       mar: Matrix     - Participant's catchment area center
%       or: Matrix      - Participant's orientation
%       sphere: Matrix  - Speher location
%       trigger: Matrix - Trigger presses
%
% Output:
%       error: Struct	- Error score for task

    noOfSpheres = size(sphere,2);
    len = size(pos,2);
    scatter(sphere(1,:),sphere(3,:),[],'b','filled');
    hold on;
    plot(pos(1,:),pos(3,:),'Color',[34/255,139/255,34/255],'LineWidth',2)
    plot(mar(1,:),mar(3,:),'Color',[255/255,165/255,0],'LineWidth',2)
    axis([-20 20 -20 20]);
    hold off;

    sphereCoord = sphere([1 3],:);
    posCoord = pos([1 3],:);
    posDiffs = [diff(posCoord(1,:));diff(posCoord(2,:))];
    posDistDiffs = sqrt(sum(posDiffs.^2,1));
    orCoord = or(1,:);
    orDiffs = diff(orCoord);
    if noOfSpheres == 1
        distVec = (repmat(sphereCoord,1,len) - posCoord);
        dist = sqrt(sum(distVec.^2,1));
        
        optDist = (dist(1:end-1)-posDistDiffs);
        proDistError = (dist(2:end)-optDist);
        errorRange = (2*posDistDiffs);
        distError = proDistError./errorRange;
        
        nanIdx = isnan(distError);
        distError(nanIdx)=0;
        
        %Distance error defined ration of missing distance over total distance to cover 
        if (dist(end)-dist(1)~=0)
            finalDist = min(1,(dist(end)-4)/(dist(1)-4));
        else
            finalDist = 0;
        end
        if (finalDist<0)
            finalDist = min(1,abs(finalDist));
        end
        
        nDistVec = distVec/norm(distVec);
        optOr = atan2d(nDistVec(2,:),nDistVec(1,:));
        orError = floor((sign(1 - (orCoord(2:end)-optOr(1:end-1))./(orCoord(1:end-1)-optOr(1:end-1)))+1)/2).*abs(orDiffs);
        
        diffA = abs(orCoord(end)-optOr(end));
        finalOr = diffA/180;
        if finalOr>1
            finalOr = abs(diffA-180)/360;
        end
        
    elseif noOfSpheres == 2

        idx1 = find(trigger(2,1)<=or(2,:),1);
        idx2 = find(trigger(2,2)<=or(2,:),1);
        
        distVec = (repmat(sphereCoord(:,1),1,idx1) - posCoord(:,1:idx1));
        nDistVec = distVec/norm(distVec);
        optOr = atan2d(nDistVec(2,:),nDistVec(1,:));
        orError = floor((sign(1 - (orCoord(2:idx1)-optOr(1:idx1-1))./(orCoord(1:idx1-1)-optOr(1:idx1-1)))+1)/2).*abs(orDiffs(1:idx1-1));
        
        distVec = (repmat(sphereCoord(:,2),1,idx2-idx1) - posCoord(:,idx1+1:idx2));
        nDistVec = distVec/norm(distVec);
        optOr = atan2d(nDistVec(2,:),nDistVec(1,:));
        orError = [orError, floor((sign(1 - (orCoord(idx1+1:idx2)-optOr)./(orCoord(idx1:idx2-1)-optOr))+1)/2).*abs(orDiffs(idx1:idx2-1))];
        
        distVec = (repmat(sphereCoord(:,1),1,len-idx2) - posCoord(:,idx2+1:end));
        nDistVec = distVec/norm(distVec);
        optOr = atan2d(nDistVec(2,:),nDistVec(1,:));
        orError = [orError, floor((sign(1 - (orCoord(idx2+1:end)-optOr)./(orCoord(idx2:end-1)-optOr))+1)/2).*abs(orDiffs(idx2:end))];
        
        diffA = abs(orCoord(end)-optOr(end));
        finalOr = diffA/180;
        if finalOr>1
            finalOr = abs(diffA-180)/360;
        end
        
        finalDist = 0;
        distError = zeros(1, len-1);
    else %if noOfSpheres > 2
        distVec = (sphereCoord - posCoord);
        dist = sqrt(sum(distVec.^2,1));
        
        optDist = (dist(1:end-1)-posDistDiffs);
        proDistError = (dist(2:end)-optDist);
        errorRange = (2*posDistDiffs);
        idx = errorRange ~=0;
        distError(idx) = abs(proDistError(idx)./errorRange(idx));
        
        nanIdx = isnan(distError);
        distError(nanIdx)=0;
        
        
        finalDist = min(1,(dist(end)-4)/(dist(1)-4));
        
        nDistVec = distVec/norm(distVec);
        optOr = atan2d(nDistVec(2,:),nDistVec(1,:));
        orError = floor((sign(1 - (orCoord(2:end)-optOr(1:end-1))./(orCoord(1:end-1)-optOr(1:end-1)))+1)/2).*abs(orDiffs);
        
        diffA = abs(orCoord(end)-optOr(end));
        finalOr = diffA/180;
        if finalOr>1
            finalOr = abs(diffA-180)/360;
        end
    end

    error.movementError = distError;
    error.distance = abs(finalDist);
    error.turningError = orError;
    error.orientation = abs(finalOr);
    
end
