# Supplementary material for: Evaluation of a conceptual framework for predicting navigation performance in virtual reality
Source: PLoS One. 2017 Sep 15;12(9):e0184682. doi: 10.1371/journal.pone.0184682 (PMC5600378; doi:10.1371/journal.pone.0184682)
Supplement: S1 Code — Code used for data processing in Matlab. (ZIP) [file pone.0184682.s005.zip › S1_Code_Matlab/computeSphereIndicators.m]

function indicators = computeSphereIndicators( participants, names )
%% Computes indicators based on the city route and the 8 sphere tasks
% Resamples participants' sensor data to hhave uniformly spaced samples.
% Input:
%       participants: Struct  - Sensor data sorted by participant
%       names: Vector         - List of participant ids.
%
% Output:
%       indicators: Struct    - Participant performance in the sphere
%                               tasks.
%
%% Indicators
% Each of the 8 task has a single indicator attached. The indicators are
% described in the following:
%
% t1: index:0 - look at marked sphere
% t2: index:1 - look at sphere marked on the map
% t3: index:2 - move to marked sphere
% t4: index:3 - move to sphere marked on the map
% t5: index:4 - look at 2 spheres sequentially without mark
% t6: index:5 - move to invisible sphere
% t7: index:6 - chase marked sphere
% t8: index:7 - chase sphere with map

    len = length(names);
    for i=1:len
        
        %% Spheres
        position = participants.(names{i}).spheres.position;
        orientation = participants.(names{i}).spheres.orientation;
        marker = participants.(names{i}).spheres.marker;
        pause = participants.(names{i}).spheres.pause;
        tasks = participants.(names{i}).spheres.tasks;
        spheres = participants.(names{i}).spheres.sphere;
        triggers = participants.(names{i}).spheres.trigger;
        tasks2 = zeros(5,39);
        for j=1:39
            section = ['sec' num2str(j)];
            next_section = ['sec' num2str(j+1)];
            
            task = tasks(1,j);
            sphere = spheres.(section);
            trigger = triggers.(section);
            
            %% Recompute samples for easier computations
            t_start = pause.(section)(2,2);           
            if j<39
                t_end = pause.(next_section)(2,1);
            else
                t_end = position.(section)(end,end);
                if orientation.(section)(end,end)>t_end
                    t_end = orientation.(section)(end,end);
                end
                if marker.(section)(end,end)>t_end
                    t_end = marker.(section)(end,end);
                end
            end
            
            newPos = recomputeData(position.(section),t_start,t_end);
            newMar = recomputeData(marker.(section),t_start,t_end);
            newOrient = recomputeData(orientation.(section),t_start,t_end);
            
            if task > 5
                sphere = recomputeData(sphere,t_start,t_end);
            end
            
            indicators.(names{i}).(section) = computeError( newPos, newMar, newOrient, sphere, trigger);
            tasks2(:,j) = [task,tasks(2,j),t_start,t_end,t_end-t_start]';
        end
        indicators.(names{i}).tasks = tasks2;
    end
end
