# Supplementary material for: Evaluation of a conceptual framework for predicting navigation performance in virtual reality
Source: PLoS One. 2017 Sep 15;12(9):e0184682. doi: 10.1371/journal.pone.0184682 (PMC5600378; doi:10.1371/journal.pone.0184682)
Supplement: S1 Code — Code used for data processing in Matlab. (ZIP) [file pone.0184682.s005.zip › S1_Code_Matlab/computeValueAtT.m]

function value = computeValueAtT( data, t )
%% Computes value at t by linear combination of the data
    idx = data(end,:)>=t;
    idx = find(idx>0,1);
    len = size(data,2);
    if isempty(idx)
        idx = size(data,2);
    else
        if idx > 1
            idx = idx - 1;
        end
    end
    t1 = data(end,idx);
    if idx == len 
        value = data(:,end);
    elseif t < t1
        value = data(:,1);
    else
        t2 = data(end,idx+1);            
        t_mod = t - t1;
        t_end = t2 - t1;
        ratio = t_mod / t_end;
        value = (1-ratio) *data(:,idx)+ratio*data(:,idx+1);
        if isnan(value)
            warning('arg')
        end
    end
end
