# Supplementary material for: Evaluation of a conceptual framework for predicting navigation performance in virtual reality
Source: PLoS One. 2017 Sep 15;12(9):e0184682. doi: 10.1371/journal.pone.0184682 (PMC5600378; doi:10.1371/journal.pone.0184682)
Supplement: S1 Code — Code used for data processing in Matlab. (ZIP) [file pone.0184682.s005.zip › S1_Code_Matlab/extractData.m]

function participant = extractData(cellData)
%% Returns a participant logger data
% The ids 1 to 7 stand for the different virtual sensors logging
% participant information.
%
% Input:
%       filename: Cell        - table containing participant data
%
% Output:
%       participants: Struct  - contains the data separated by sensor.

    data = cell2mat(cellData(:,[2 6]));
    
    ind = find(data(:,1)==1);
    participant.position = reshape(data(ind,2),4,length(ind)/4);
    ind = find(data(:,1)==2);
    participant.marker = reshape(data(ind,2),4,length(ind)/4);
    ind = find(data(:,1)==3);
    participant.orientation = reshape(data(ind,2),2,length(ind)/2);
    ind = find(data(:,1)==4);
    participant.sphere = reshape(data(ind,2),4,length(ind)/4);
    ind = find(data(:,1)==5);
    participant.trigger = reshape(data(ind,2),2,length(ind)/2);
    ind = find(data(:,1)==6);
    participant.tasks = reshape(data(ind,2),2,length(ind)/2);
    ind = find(data(:,1)==7);
    participant.pause = reshape(data(ind,2),2,length(ind)/2);
end
