# Supplementary material for: Evaluation of a conceptual framework for predicting navigation performance in virtual reality
Source: PLoS One. 2017 Sep 15;12(9):e0184682. doi: 10.1371/journal.pone.0184682 (PMC5600378; doi:10.1371/journal.pone.0184682)
Supplement: S1 Code — Code used for data processing in Matlab. (ZIP) [file pone.0184682.s005.zip › S1_Code_Matlab/preprocessData.m]

function participants = preprocessData(filename)
%% Extracts data from table into a struct
%
% Input:
%       filename: String      - points to a .mat file containing the
%                               participants' data produced by dumping the
%                               logger_data table into one matrix per
%                               participant and storing all participants in
%                               one struct. No columns are removed from the
%                               logger_data table and the filename includes
%                               the ending of the data-type 
%
% Output:
%       participants: Struct  - contains sensor data separated by participant.

    load(filename);
    participants.p611 = extractData(all611);
    participants.p618 = extractData(all618);
    participants.p619 = extractData(all619);
    participants.p620 = extractData(all620);
    participants.p621 = extractData(all621);
    participants.p630 = extractData(all630);
    participants.p631 = extractData(all631);
    participants.p632 = extractData(all632);
    participants.p633 = extractData(all633);
    participants.p643 = extractData(all643);
    participants.p644 = extractData(all644);
    participants.p646 = extractData(all646);
    participants.p647 = extractData(all647);
    participants.p648 = extractData(all648);
    participants.p649 = extractData(all649);
    participants.p650 = extractData(all650);
    participants.p651 = extractData(all651);
    participants.p653 = extractData(all653);
    participants.p655 = extractData(all655);
    participants.p656 = extractData(all656);
    participants.p658 = extractData(all658);

end
