# Supplementary material for: Evaluation of a conceptual framework for predicting navigation performance in virtual reality
Source: PLoS One. 2017 Sep 15;12(9):e0184682. doi: 10.1371/journal.pone.0184682 (PMC5600378; doi:10.1371/journal.pone.0184682)
Supplement: S1 Code — Code used for data processing in Matlab. (ZIP) [file pone.0184682.s005.zip › S1_Code_Matlab/processExperimentData.m]

function [results,correlations]= processExperimentData(fileName)
%% Processes data for Experiment 
%
% Input:
%       filename: String      - points to a .mat file containing the
%                               participants' data produced by dumping the
%                               logger_data table into one matrix per
%                               participant and storing all participants in
%                               one struct. No columns are removed from the
%                               logger_data table and the filename includes
%                               the ending of the data-type 
%
% Output:
%       results: Struct       - contains all computed values from the
%                               participants' data
%       correlation: Struct   - contains correlations of the participants' 
%                               performance.

%% Preprocess data
    if nargin < 1
        fileName = "sensorTableData.mat";
    end
    rawData = preprocessData(fileName);
    names = fieldnames(rawData);
    organizedData = splitData(rawData,names);
    cleanedData = cleanData(organizedData,names);
    
%% Get sphere indicators
    sphereIndicators = computeSphereIndicators(cleanedData,names);

%% Get city indicators
    locations = [-114.3021487	100.6250533
                 -38.61258922	77.45818012
                 -18.05131834	-62.06798946
                  228.334884	76.39781322
                  205.2086086	161.4805085
                  119.3578802	115.3277681
                  0             0];

    locationNames = {'Lynch Station';	'Harris Hall';	'Harvey House';	'Snow Church';	'Sauer Center';	'Tobler Museum';	'Starting Location'};   
    locationVisibility = [	0   1	0	0	0	0	1
                          	1	0	0	0	1	0	1
                          	0	0	0	0	0	0	1
                            0	0	0	0	1	1	1
                            0	1	0	1	0	1	0
                            0	0	0	1	1	0	0
                            1	1	1	1	0	0	0];
   
    radius = 4.7009; %Goal location trigger radius
    optimalDistances = [0	81.76464	190.76512	355.60637	333.75337	243.74397	152.37451
                        0	0           144.75083	274.19763	258.27812	168.19821	86.39983
                        0	0           0           292.65677	318.08206	229.98398	65.4255
                        0	0           0           0           90.04433	115.58106	241.37207
                        0	0           0           0           0           97.00496	261.25651
                        0	0           0           0           0           0           172.92456
                        0   0           0           0           0           0           0];
    optimalDistances = optimalDistances + optimalDistances' -2*radius+ 2*eye(7)*radius;
                    

    cityIndicators = computeCityIndicators(cleanedData,names,locations,locationNames,locationVisibility,optimalDistances);
    
%% Do final computations.    
    taskNames = {'look at marked sphere';
        'look at sphere marked on the map';
        'move to marked sphere';
        'move to sphere marked on the map';
        'look at 2 spheres sequentially without mark';
        'move to invisible sphere';
        'chase marked sphere';
        'chase sphere with map'};
    results = analyse(sphereIndicators,cityIndicators,names,taskNames);
    results.sphereIndicators = sphereIndicators;
    results.cityIndicators = cityIndicators;
    
    correlations = computeCorrelations(results,names,taskNames,locationNames);
    
    %% Compute completion time 
    len = length(names);
    completionTimes = zeros(len,5);
    completionTimes2 = zeros(len,24);
    meansPerParticipant = zeros(len,8);
    for i=1:len

        %% City
        completionTimes(i,:) = results.cityIndicators.(names{i}).completionTime(end-4:end);
        completionTimes2(i,:) = results.cityIndicators.(names{i}).completionTime;

        %% Spheres
        tasks = results.sphereIndicators.(names{i}).tasks;
        means = zeros(8,1);
        for j = 1:8
            means(j) = mean(tasks(5,tasks(1,:)==j-1));
        end
        meansPerParticipant(i,:) = means;
    end

    results.spheresMeanTime = mean(meansPerParticipant);
    results.spheresMedianTime = median(meansPerParticipant);
    results.spheresSTDTime = std(meansPerParticipant);

    len = length(names);
    aggregationSpheres = zeros(8,4,len);
    aggregationCity = zeros(24,2,len);
    for i=1:len

        %% Spheres
        sphereTasks = results.(names{i}).sphereMeasures;
        for j = 1:8
            mask = sphereTasks(:,1)==j;
            aggregationSpheres(j,:,i) = mean(sphereTasks(mask,2:end));
        end

        %% City
        cityTasks = results.(names{i}).cityMeasures;
        aggregationCity(:,:,i) = cityTasks(:,[2,6]);

    end

    scores = zeros(20,8);
    for i=1:len
        for j = 1:8
            elems = aggregationSpheres(j,:,i);
            scores(i,j) = sum(elems)/nnz(elems);
        end
    end

    results.means2 = mean(scores);
    results.medians2 = median(scores);
    results.stds2 = std(scores);
end
