# Supplementary material for: Evaluation of a conceptual framework for predicting navigation performance in virtual reality
Source: PLoS One. 2017 Sep 15;12(9):e0184682. doi: 10.1371/journal.pone.0184682 (PMC5600378; doi:10.1371/journal.pone.0184682)
Supplement: S1 Code — Code used for data processing in Matlab. (ZIP) [file pone.0184682.s005.zip › S1_Code_Matlab/recomputeData.m]

function newData = recomputeData( data, t_start, t_end)
%% Resamples between two points in time
% Input:
%       data: Struct        - Sensor data to be resampled
%       t_start: Double     - Beginning of resampling period.
%       t_end: Double       - End of resampling period.
%
% Output:
%       newData: Struct     - Resampled data

    t_duration = t_end-t_start;
    n = size(data,1);
    noOfElem = ceil(t_duration*100);
    newData = zeros(n,noOfElem);
    t = t_start;
    for i=1:noOfElem
        newData(:,i) = computeValueAtT(data,t);
        t=t+t_duration/noOfElem;
    end
end
