# Supplementary material for: Evaluation of a conceptual framework for predicting navigation performance in virtual reality
Source: PLoS One. 2017 Sep 15;12(9):e0184682. doi: 10.1371/journal.pone.0184682 (PMC5600378; doi:10.1371/journal.pone.0184682)
Supplement: S1 Code — Code used for data processing in Matlab. (ZIP) [file pone.0184682.s005.zip › S1_Code_Matlab/splitData.m]

function data = splitData( participants,names )
%% Split data by tasks in experiment
%
% Input:
%       participants: Struct  - Sensor data sorted by participant
%       names: Vector         - List of participant ids.
%
% Output:
%       data: Struct          - contains sensor data split by tasks and
%                               sorted by participants.

len = length(names);
for i=1:len
    %% Extract participant data
    position = participants.(names{i}).position;
    marker = participants.(names{i}).marker;
    orientation = participants.(names{i}).orientation;
    sphere = participants.(names{i}).sphere;
    trigger = participants.(names{i}).trigger;
    tasks = participants.(names{i}).tasks;
    pause = participants.(names{i}).pause;
    
    %% Split data by phase
    logInd = (position(4,:) < tasks(2,25));
    data.(names{i}).city.position.all = position(:,logInd>0);
    data.(names{i}).spheres.position.all = position(:,logInd<1);
    
    logInd = (orientation(2,:) < tasks(2,25));
    data.(names{i}).city.orientation.all = orientation(:,logInd>0);
    data.(names{i}).spheres.orientation.all = orientation(:,logInd<1);
    
    logInd = (trigger(2,:) < tasks(2,25));
    data.(names{i}).city.trigger.all = trigger(:,logInd>0);
    data.(names{i}).spheres.trigger.all = trigger(:,logInd<1);
    
    logInd = (tasks(2,:) < tasks(2,25));
    data.(names{i}).city.tasks = tasks(:,1:24);
    data.(names{i}).spheres.tasks = tasks(:,25:end);
    
    data.(names{i}).spheres.marker.all = marker;
    data.(names{i}).spheres.sphere.all = sphere;
    
    %% Split data by task within phase
    len2 = length(data.(names{i}).city.tasks);
    for j=1:len2-1
        data.(names{i}).city.position.(['sec' num2str(j)]) = position(:,(position(4,:) >= tasks(2,j) & position(4,:) < tasks(2,j+1))>0);
        data.(names{i}).city.orientation.(['sec' num2str(j)]) = orientation(:,(orientation(2,:) >= tasks(2,j) & orientation(2,:) < tasks(2,j+1))>0);
        data.(names{i}).city.trigger.(['sec' num2str(j)]) = trigger(:,(trigger(2,:) >= tasks(2,j) & trigger(2,:) < tasks(2,j+1))>0);
    end
    data.(names{i}).city.position.(['sec' num2str(len2)]) = position(:,(position(4,:) >= tasks(2,len2)& position(4,:) < tasks(2,len2+1))>0);
    data.(names{i}).city.orientation.(['sec' num2str(len2)]) = orientation(:,(orientation(2,:) >= tasks(2,len2) & orientation(2,:) < tasks(2,len2+1))>0);
    data.(names{i}).city.trigger.(['sec' num2str(len2)]) = trigger(:,(trigger(2,:) >= tasks(2,len2) & trigger(2,:) < tasks(2,len2+1))>0);
    
    len3 = length(data.(names{i}).spheres.tasks);
    for j=1:len3-1
        data.(names{i}).spheres.position.(['sec' num2str(j)]) = position(:,(position(4,:) >= tasks(2,len2+j) & position(4,:) < tasks(2,len2+j+1))>0);
        data.(names{i}).spheres.orientation.(['sec' num2str(j)]) = orientation(:,(orientation(2,:) >= tasks(2,len2+j) & orientation(2,:) < tasks(2,len2+j+1))>0);
        data.(names{i}).spheres.trigger.(['sec' num2str(j)]) = trigger(:,(trigger(2,:) >= tasks(2,len2+j) & trigger(2,:) < tasks(2,len2+j+1))>0);
        data.(names{i}).spheres.marker.(['sec' num2str(j)]) = marker(:,(marker(4,:) >= tasks(2,len2+j) & marker(4,:) < tasks(2,len2+j+1))>0);
        data.(names{i}).spheres.sphere.(['sec' num2str(j)]) = sphere(:,(sphere(4,:) >= tasks(2,len2+j) & sphere(4,:) < tasks(2,len2+j+1))>0);
        data.(names{i}).spheres.pause.(['sec' num2str(j)]) = pause(:,(pause(2,:) >= tasks(2,len2+j) & pause(2,:) < tasks(2,len2+j+1))>0);
    end
end
end
