# Supplementary material for: Evaluation of a conceptual framework for predicting navigation performance in virtual reality
Source: PLoS One. 2017 Sep 15;12(9):e0184682. doi: 10.1371/journal.pone.0184682 (PMC5600378; doi:10.1371/journal.pone.0184682)
Supplement: S2 Code — Short script to visualise the factor loadings and correlation matrix based on the design used by [74] and adapted for our purpose. Detailed instructions on how to create such a visualisation can be found at http://rpubs.com/danmirman/plotting_factor_analysis. (R) [file pone.0184682.s006.R]

#Visualisation based on Mirman D, Zhang Y, Wang Z, Coslett HB, Schwartz MF. The ins and outs of
#meaning: Behavioral and neuroanatomical dissociation of semantically-driven
#word retrieval and multimodal semantic recognition in aphasia. Neuropsychologia.
#2015;76:208-219.
#
#Code snippets from: http://rpubs.com/danmirman/plotting_factor_analysis
#
#Further code authored by Jascha Gr�bel, 2017.
#
# Licensed under BSD3 https://opensource.org/licenses/BSD-3-Clause
#
# Copyright (c) 2017, Jascha Gr�bel
# 
# Redistribution and use in source and binary forms, with or without
# modification, are permitted provided that the following conditions are
# met:
#   
#   Redistributions of source code must retain the above copyright
# notice, this list of conditions and the following disclaimer.
# 
# Redistributions in binary form must reproduce the above copyright
# notice, this list of conditions and the following disclaimer in
# the documentation and/or other materials provided with the
# distribution.
# 
# Neither the name of the <ORGANIZATION> nor the names of its
# contributors may be used to endorse or promote products derived
# from this software without specific prior written permission.
# 
# THIS SOFTWARE IS PROVIDED BY THE COPYRIGHT HOLDERS AND CONTRIBUTORS
# "AS IS" AND ANY EXPRESS OR IMPLIED WARRANTIES, INCLUDING, BUT NOT
# LIMITED TO, THE IMPLIED WARRANTIES OF MERCHANTABILITY AND FITNESS FOR
# A PARTICULAR PURPOSE ARE DISCLAIMED. IN NO EVENT SHALL THE COPYRIGHT
# HOLDER OR CONTRIBUTORS BE LIABLE FOR ANY DIRECT, INDIRECT, INCIDENTAL,
# SPECIAL, EXEMPLARY, OR CONSEQUENTIAL DAMAGES (INCLUDING, BUT NOT
# LIMITED TO, PROCUREMENT OF SUBSTITUTE GOODS OR SERVICES; LOSS OF USE, 
# DATA, OR PROFITS; OR BUSINESS INTERRUPTION) HOWEVER CAUSED AND ON ANY
# THEORY OF LIABILITY, WHETHER IN CONTRACT, STRICT LIABILITY, OR TORT
# (INCLUDING NEGLIGENCE OR OTHERWISE) ARISING IN ANY WAY OUT OF THE USE
# OF THIS SOFTWARE, EVEN IF ADVISED OF THE POSSIBILITY OF SUCH DAMAGE.


library(gridExtra)
library(grid)
library(ggplot2)
library(reshape2)
library(scales)

## Correlation matrix ----
# Corrrelation data from Matlab data
Task1<-c(1,-0.305,-0.452,-0.282,0.092,-0.083,-0.322,0.12)
Task2<-c(-0.305,1,0.529,0.415,0.305,0.466,0.146,0.194)
Task3<-c(-0.452,0.529,1,0.725,-0.174,0.317,0.043,-0.087)
Task4<-c(-0.282,0.415,0.725,1,-0.211,0.527,0.058,0.028)
Task5<-c(0.092,0.305,-0.174,-0.211,1,-0.031,0.272,0.549)
Task6<-c(-0.083,0.466,0.317,0.527,-0.031,1,-0.14,0.278)
Task7<-c(-0.322,0.146,0.043,0.058,0.272,-0.14,1,0.186)
Task8<-c(0.12,0.194,-0.087,0.028,0.549,0.278,0.186,1)
TaskNames <- c("Rotate","Move","Rotate with map","Move with map","Rotate from memory","Move from memory","Chase","Chase with map")

#Melt Correlation data for displayment
corrs = data.frame(Task1,Task2,Task3,Task4,Task5,Task6,Task7,Task8,TaskNames,row.names = TaskNames)
colnames(corrs) <- c(TaskNames,"TaskNames")
corrs.melted <- melt(corrs, id="TaskNames", variable.name = "SecondTaskNames", value.name="Correlation")
corrs.melted$TaskNames <- reorder(corrs.melted$TaskNames, rep(8:1, times=8))

#Correlation Matrix 
correl.matrix.plot <- ggplot(corrs.melted, aes(SecondTaskNames, TaskNames, fill=ifelse(abs(Correlation)>=0.42,ifelse(abs(Correlation)<1,abs(Correlation),0.2),0.2))) + 
  geom_tile() + 
  geom_text(aes(label = ifelse(Correlation==1,"-",gsub("0\\.", "\\.", round(Correlation, 2)))), size=7) + 
  theme_bw(base_size=20) + 
  theme(axis.text.x = element_text(angle = 90, vjust = 0.5, hjust = 1), 
        axis.title.x=element_blank(), 
        axis.title.y=element_blank(), 
        plot.margin = unit(c(3, 1, 2, 0), "mm")) +
  scale_fill_gradient(low="white", high="#999999" ) + 
  guides(fill=F)

## Factor Loadings visualisation ----
#Factor data from Matlab data
Factor1 <- c(-0.0422,0.5918,0.5364,0.7153,0.0425,0.8309,-0.1657,0.3562)
Factor2 <- c(-0.3923,-0.0244,0.5462,0.4399,-0.6803,-0.0316,-0.0856,-0.6186)
Factor3 <- c(0.5222,-0.3217,-0.2522,0.0197,-0.3736,0.3251,-0.61,-0.0426)
FactorNames <- c("Factor 1","Factor 2","Factor 3")

#Melt Loadings data for displayment
loadings = data.frame(Factor1,Factor2,Factor3,TaskNames,row.names = TaskNames)
colnames(loadings) <- c(FactorNames,"TaskNames")
loadings.melted <- melt(loadings, id="TaskNames",measure=FactorNames,
                    variable.name="Factor",value.name="Loading")

#Factor Loading Strength bar graph
factor.loading.plot <- ggplot(loadings.melted, aes(x=factor(TaskNames, levels=unique(TaskNames)), y=abs(Loading), fill=Loading >0)) + 
  geom_bar(stat="identity", alpha = 0.85) +
  facet_wrap(~Factor,ncol=1)+
  ylab("Loading Strength") + 
  theme_bw(base_size=18)  +  
  theme(axis.text.x = element_blank(), 
        axis.title.x = element_blank(), 
        plot.margin = unit(c(3,1,0,34.5), "mm"),
        strip.background = element_blank(),
        strip.text.x = element_blank(),
        legend.position = "left")+
  scale_y_continuous(limits=c(0,1),breaks=c(0,0.5,1),labels=c("0","0.5","1"))+
  scale_fill_manual(name = 'Loading > 0', values = setNames(c('#1b1bb3','#ff8900'),c(T, F))) +
  guides(fill=FALSE)+
  geom_hline(yintercept = 0.6, aes(colour="eeeeee"), linetype="dashed")

## Final Brushup ----
#Join graphs
grid.arrange(factor.loading.plot, correl.matrix.plot, ncol=1,nrow=2, heights=c(2,5))
